# Supplementary material for: Isolation and Characterization of Pseudomonas aeruginosa XR2-39 Against Meloidogyne incognita and Its Enhancement of Tomato Growth
Source: Microorganisms. 2025 Dec 19;14(1):5. doi: 10.3390/microorganisms14010005 (PMC12844080; doi:10.3390/microorganisms14010005)
Supplement: Supplementary file 1 [file microorganisms-14-00005-s001.zip]

Archive with 1 entries (1 files):
- microorganisms-4034052-supplementary.jpg
